# Supplementary material for: Imbalance of Circulating Th17 and Regulatory T Cells in Alzheimer’s Disease: A Case Control Study
Source: Front Immunol. 2018 Jun 4;9:1213. doi: 10.3389/fimmu.2018.01213 (PMC5994416; doi:10.3389/fimmu.2018.01213)
Supplement: Supplementary file 4 [file table_1.xls]

## Sheet: Tabelle1
Supplemental Table S1 | Comorbidities and laboratory monitoring results of the investigated groups.
	Controls					MCIother					MCIAD					AD dementia
		n					n					n					n				p-value
Diabetes mellitus		(2/11)					(4/9)					(4/10)					(1/13)				0.368	a
Hypertension		(6/7)					(9/4)					(4/10)					(6/8)				0.183	a
Hypercholesterolemia		(4/9)					(3/10)					(6/8)					(5/9)				0.738	a
Depression		(2/4)					(2/7)					(5/9)					(4/8)				0.145	a
	Q1	median	Q3			Q1	median	Q3			Q1	median	Q3			Q1	median	Q3
Leukocyte Count [*10³/ml]	5.15	6.71	7.87			4.87	6	7.115			5.77	6.615	7.645			4.6	7.27	8.595			0.593	b
CRP [mg/l]	0.55	2.1	2.45			0.7	1.8	3.8			0.3	0.45	1.825			0.4	0.95	3.225			0.208	c
Folate [ng/ml]	7.075	9.5	14.55	d		5.5	8.2	11.6	d		5.225	8.45	12.325	d		6.275	7.8	9.25	d		0.688	b
Vitamine B12 [pg/ml]	277.925	403	456.175	d		202.9	374.2	453	d		319.375	365.6	474.35	d		372.45	761.55	1932	d		0.072	c
TSH [uU/ml]	1.415	2.18	3.035			0.62	1.26	2.16			1.5475	2.02	2.505			0.8	1.46	1.855	d		0.055	c
Urea [mg/dl]	23.5	32	39.5			28.5	32	35.5			29.75	34.5	38			24.25	30.5	37.25			0.59	c
Creatinine [mg/dl]	0.78	0.85	0.94			0.74	0.86	0.915			0.7775	0.88	0.9825			0.7575	0.835	1.0075			0.994	c
Fastening glucose [mg/dl]	91.5	105	158.5			92	104	124.5			98	106.5	116.25			94.25	100	108			0.574	c
HbA1c [%]	5.1	5.1	6.9	d		5.2	5.5	5.8	d		5.2	5.8	6.25	d		5.3	5.5	5.6	d		0.645	b
Cholesterol [mg/dl]	234.5	243.5	254	d		172	193	232	d		160	213	242			219.5	253	306	d		0.004	c
															n, number of subjects; Q1, first quartile; Q3, third quartile.
														a	Pearson χ2 test.
														b	One way ANOVA
														c	Kruskal Wallis Test
														d	Data is missing for one or more subjects.
